# Supplementary material for: Dietary Tart Cherry and Fructooligosaccharides Promote Bone Health via the Gut Microbiota and Increased Bone Formation
Source: Nutrients. 2025 Aug 30;17(17):2829. doi: 10.3390/nu17172829 (PMC12430659; doi:10.3390/nu17172829)
Supplement: Supplementary file 1 [file nutrients-17-02829-s001.zip]

Archive with 1 entries (1 files):
- nutrients-3825362-supplementary.pdf
